# Supplementary material for: Presence, removal, and risks of psychopharmaceuticals in wastewater streams
Source: Environ Toxicol Chem. 2025 Jan 6;44(2):375–85. doi: 10.1093/etojnl/vgae042 (PMC11816319; doi:10.1093/etojnl/vgae042)
Supplement: vgae042_Supplementary_Data [file vgae042_supplementary_data.zip]

Archive with 3 entries (2 files):
- vgae042_Supplementary_Data/
- vgae042_Supplementary_Data/ET&C SI.xlsx
- vgae042_Supplementary_Data/Method Validation Supplimentary.docx
