# Supplementary material for: Presence, removal, and risks of psychopharmaceuticals in wastewater streams
Source: Environ Toxicol Chem. 2025 Jan 6;44(2):375–85. doi: 10.1093/etojnl/vgae042 (PMC11816319; doi:10.1093/etojnl/vgae042)
Supplement: vgae042_Supplementary_Data [file vgae042_supplementary_data.zip › vgae042_Supplementary_Data/ET&C SI.xlsx]

## Sheet: S1 - Target Compounds
Table S1: List of Target psychopharmaceuticals, formulae, CAS, ATC number, pharmaceutical class, the reason the compound was selected for this study, and if the compound passed the method validation (therefore is in the study). Potential risk and understudied are derrived from the data of Davey et al. (2022), while Lidocaine was added because it was in our lab stocks at the time.
Name	Formula	CAS	ATC Number	Class	Reason For Inclusion	MV Pass
Acetaminophen/Paracetamol	C8H9NO2	103-90-2	N02BE01	Analgesic	High Use	YES
Amphetamine	C9H13N	300-62-9	N06BA01	Stimulants	Top 50 most prescribed	YES
Amitriptyline	C20H23N	50-48-6	N06CA01	Psychoanaleptics	Top 50 most prescribed	YES
Aripiprazole	C23H27Cl2N3O2	129722-12-9	N05AX12	Psycholeptic	Top 50 most prescribed	YES
Aspirin	C9H8O4	50-78-2	N02BA01	Analgesic	High Use	NO
Betahistine	C8H12N2	5638-76-6	N07CA01	Other	Top 50 most prescribed	NO
Bupropion	C13H19BrClNO	34911-55-2	N06AX12	Psychoanaleptics	Top 50 most prescribed	YES
Caffeine	C8H10N4O2	58-08-2	N06BC01	Stimulants	High Use	YES
Carbamazepine	C15H12N2O	298-46-4	N03AF01	Antiepileptic	Top 50 most prescribed	YES
Chlorpromazine	C17H19ClN2S	50-53-3	N05AA01	Psycholeptic	Understudied	YES
Citalopram	C20H21FN2O	59729-33-8	N06AB04	Psychoanaleptics	Top 50 most prescribed	YES
Clonidine	C9H9Cl2N3	4205-90-7	N02CX02	Analgesic	Top 50 most prescribed	YES
Clozapine	C18H19ClN4	5786-21-0	N05AH02	Psycholeptic	Top 50 most prescribed	YES
Dalfampridine	C5H6N2	504-24-5	N07XX07	Other	Understudied	NO
Disulfiram	C10H20N2S4	97-77-8	N07BB01	Other	Understudied	NO
Duloxetine	C18H19NOS	116539-59-4	N06AX21	Psychoanaleptics	Top 50 most prescribed	YES
Fluoxetine	C17H18F3NO	54910-89-3	N06CA03	Psychoanaleptics	Top 50 most prescribed	YES
Fluvoxamine	C15H21F3N2O2	54739-18-3	N06AB08	Psychoanaleptics	Top 50 most prescribed	YES
Gabapentin	C9H17NO2	60142-96-3	N03AX12	Antiepileptic	Top 50 most prescribed	YES
Galantamine	C17H21NO3	357-70-0	N06DA04	Other	Top 50 most prescribed	NO
Haloperidol	C21H23ClFNO2	52-86-8	N05AD01	Psycholeptic	Top 50 most prescribed	YES
Ibuprofen	C13H18O2	15687-27-1	N02AJ19	Analgesic	High Use	YES
Lamotrigine	C9H7Cl2N5	84057-84-1	N03AX09	Antiepileptic	Top 50 most prescribed	YES
Levetiracetam	C8H14N2O2	102767-28-2	N03AX14	Antiepileptic	Top 50 most prescribed	YES
Lidocaine	C14H22N2O	137-58-6	N01BB52	Anaesthetic	In Stock	YES
Lorazepam	C15H10Cl2N2O2	846-49-1	N05BA56	Psycholeptic	Top 50 most prescribed	NO
Mianserin	C18H20N2	24219-97-4	N06AX03	Psychoanaleptics	Understudied	YES
Nicotine	C10H14N2	54-11-5	N07BA01	Stimulants	High Use	NO
Paroxetine	C19H20FNO3	61869-08-7	N06AB05	Psychoanaleptics	Top 50 most prescribed	YES
Phenacetin	C10H13NO2	62-44-2	N02BE73	Analgesic	Understudied	YES
Phenazone	C11H12N2O	60-80-0	N02BB01	Analgesic	Possible Risk	NO
Phenytoin	C15H12N2O2	57-41-0	N03AB52	Antiepileptic	Understudied	YES
Pramipexole	C10H17N3S	104632-26-0	N04BC05	Anti-Parkinsons	Top 50 most prescribed	NO
Pregabalin	C8H17NO2	148553-50-8	N03AX16	Antiepileptic	Top 50 most prescribed	YES
Propyphenazone	C14H18N2O	479-92-5	N02BB74	Analgesic	Possible Risk	NO
Pyridostigmine	C9H13N2O2	155-97-5	N07AA02	Other	Understudied	NO
Quetiapine	C21H25N3O2S	111974-69-7	N05AH04	Psycholeptic	Top 50 most prescribed	YES
Risperidone	C23H27FN4O2	106266-06-2	N05AX08	Psycholeptic	Top 50 most prescribed	NO
Sertraline	C17H17Cl2N	79617-96-2	N06AB06	Psychoanaleptics	Top 50 most prescribed	YES
Topiramate	C12H21NO8S	97240-79-4	N03AX11	Antiepileptic	Understudied	YES
Tramadol	C16H25NO2	27203-92-5	N02AX02	Analgesic	Top 50 most prescribed	YES
Venlafaxine	C17H27NO2	93413-69-5	N06AX16	Psychoanaleptics	Top 50 most prescribed	YES

## Sheet: S2 - Netherlands Prescription
Table S2: Prescriptions in The Netherlands for detected psychopharmaceuticals in 2021, taken from GIPDatabank, while DDD sizes are taken from https://atcddd.fhi.no/atc_ddd_index/.
Year	ATC	Name	Users	DDDs	DDD Size (mg)	Consumption (kg)
2021	N06AA09	Amitriptyline	192450	18379400	75	1378.45
2021	N06BA02	Amphetamine	39024	8471800	15	127.077
2021	N05AX12	Ariprazole	30966	5041800	15	75.627
2021	N06AX12	Bupropion	31542	5650400	300	1695.12
2021	N03AF01	Carbamazepine	32007	5681500	1000	5681.5
2021	N05AA01	Chlorpromazine	43.95	245	300	0.0735
2021	N06AB04	Citalopram	189850	84040200	20	1680.8
2021	N02CX02	Clonidine	19809	3595700	0.1	0.35957
2021	N05AH02	Clozapine	14772	3508800	300	1052.64
2021	N06AX21	Duloxetine	31367	7604100	60	456.246
2021	N06AB10	Escitalopram	83014	28388900	10	283.889
2021	N06AB03	Fluoxetine	56307	20753800	20	415.076
2021	N06AB08	Fluvoxamine	15555	5490400	100	549.04
2021	N02BF01	Gabapentin	44682	5003300	1800	9005.94
2021	N05AD01	Haloperidol	54076	2587900	8	20.7032
2021	N03AX09	Lamotrigine	25986	6310500	300	1893.15
2021	N03AX14	Levetiracetam	44312	10903200	1500	16354.8
2021	N01BB02	Lidocaine	99562	5551100	8	44.4088
2021	N06AX03	Mianserin	314.5	33804	60	2.02824
2021	N06AB05	Paroxetine	133110	44969800	20	899.396
2021	N03AB02	Phenytoin	3903	1026000	300	307.8
2021	N02BF02	Pregabalin	146420	21968200	300	6590.46
2021	N05AH04	Quetiapine	150280	9198400	400	3679.36
2021	N06AB06	Sertraline	102400	46276800	50	2313.84
2021	N02AX02	Tramadol	425220	11394900	300	3418.47
2021	N06AX16	Venlafaxine	97905	35463200	100	3546.32
2021	N03AX11	Topiramate	20381	1680800	300	504.24

## Sheet: S3 - Samples
Table S3: Sample dates for time-integrated influent and effluent samples taken by Waternet on behalf of KWR
City	WWTP	Sample Date	Flow (m3/day)	People connected to WWTP
Amsterdam	Amsterdam West RWZI	2021-03-18	152000	769000
Amsterdam	Amsterdam West RWZI	2021-03-19	149000	769000
Amsterdam	Amsterdam West RWZI	2021-03-20	146000	769000
Amsterdam	Amsterdam West RWZI	2021-03-21	146000	769000
Amsterdam	Amsterdam West RWZI	2021-03-22	142000	769000
Amsterdam	Amsterdam West RWZI	2021-03-23	141000	769000
Amsterdam	Amsterdam West RWZI	2021-03-24	145000	769000

## Sheet: S4- Standards
Table S4: Formulae for internal standards used in analysis
Compound	Unlabelled Standard Formula	Labelled Standard Formula	Note
Acetaminophen/Paracetamol	C8H9NO2	C8D4H5NO2
Amphetamine	C9H13N	C13D10H7NO2	Semi-Quantified - Labelled is Ritalinic Acid
Amitriptyline	C20H23N	C20D3H20N
Ariprazole	C23H27Cl2N3O2	C23D8H19Cl2N3O2
Bupropion	C13H19BrClNO	C13D6H12ClNO2	Semi-Quantified - Labelled is Hydroxyuproprion
Caffeine	C8H10N4O2	C5^13C3H10N4O2
Carbamazepine	C15H12N2O	C15D10H2N2O
Chlorpromazine	C17H19ClN2S	C17D3H16ClN2S
Citalopram	C20H21FN2O	C20D6H15FN2O
Clonidine	C9H9Cl2N3	C9D4H5Cl2N3
Clozapine	C18H19ClN4	C18D4H15ClN4
Duloxetine	C18H19NOS	C18D3H16NOS
Fluoxetine	C17H18F3NO	C17D6H12F3NO
Fluvoxamine	C15H21F3N2O2	C15D3H18F3N2O2
Gabapentin	C9H17NO2	C9D10H7NO2
Haloperidol	C21H23ClFNO2	C21D4H19ClFNO2
Ibuprofen	C13H18O2	C13D3H15O2
Lamotrigine	C9H7Cl2N5	C8^13CH7Cl2N^15N4
Levetiracetam	C8H14N2O2	C8D6H8N2O2
Lidocaine	C14H22N2O	C14D10H12N2O
Mianserin	C18H20N2	C18D3H17N2
Paroxetine	C19H20FNO3	C19D6H14FNO3
Phenacetin	C10H13NO2	-	Semi-Quantified - Using Paracetamol IS
Phenytion	C15H12N2O2	C15D10H2N2O2
Pregabalin	C8H17NO2	C8D6H11NO2
Quetiapine	C21H25N3O2S	C21D8H17N3O2S
Sertraline	C17H17Cl2N	C17D3H14Cl2N
Topiramate	C12H21NO8S	C12D12H9NO8S
Tramadol	C16H25NO2	C15^13CD3H22NO2
Venlafaxine	C17H27NO2	C17D6H21NO2

## Sheet: S5 - Method Validation Overview
Table S5: Overview of method validation. 42 compounds were initially selected then there were tested in series on: Mass Spectrometer, Liquid Chromatograoher, LC-MS Combination, Effluent SPE, Influent MV. If a compound worked in all steps it was included in the study
Name	Formula	Mode	MS Pass	MS Comments	LC Pass	LC Comments	LCMS Method Pass	LCMS Method Comments	Effluent SPE Pass	Effluent SPE Comments	Influent SPE Pass	MV Pass
Acetaminophen/Paracetamol	C8H9NO2	POS	YES		YES		YES		YES		YES	YES
Amphetamine	C9H13N	POS	YES		YES		YES		YES		YES	YES
Amitriptyline	C20H23N	POS	YES		YES		YES		YES		YES	YES
Ariprazole	C23H27Cl2N3O2	POS	YES		YES		YES		YES		YES	YES
Aspirin	C9H8O4	NEG	YES		NO	Bad Chromatogram						NO
Betahistine	C8H12N2	POS	YES		NO	Bad Chromatogram						NO
Bupropion	C13H19BrClNO	POS	YES		YES		YES		YES		YES	YES
Caffeine	C8H10N4O2	POS	YES		YES		YES		YES		YES	YES
Carbamazepine	C15H12N2O	POS	YES		YES		YES		YES		YES	YES
Chlorpromazine	C17H19ClN2S	POS	YES		YES		YES		YES		YES	YES
Citalopram	C20H21FN2O	POS	YES		YES		YES		YES		YES	YES
Clonidine	C9H9Cl2N3	POS	YES		YES		YES		YES		YES	YES
Clozapine	C18H19ClN4	POS	YES		YES		YES		YES		YES	YES
Dalfampridine	C5H6N2	?	NO	No Detection								NO
Disulfram	C10H20N2S4	POS	NO	Low Sensitivity								NO
Duloxetine	C18H19NOS	POS	YES		YES		YES		YES		YES	YES
Fluoxetine	C17H18F3NO	POS	YES		YES		YES		YES		YES	YES
Fluvoxamine	C15H21F3N2O2	POS	YES		YES		YES		YES		YES	YES
Gabapentin	C9H17NO2	POS	YES		YES		YES		YES		YES	YES
Galantamine	C17H21NO3	POS	YES		YES		YES		NO	Bad Matrix Effects		NO
Haloperidol	C21H23ClFNO2	POS	YES		YES		YES		YES		YES	YES
Ibuprofen	C13H18O2	NEG	YES		YES		YES		YES		YES	YES
Lamotrigine	C9H7Cl2N5	POS	YES		YES		YES		YES		YES	YES
Levetiracetam	C8H14N2O2	POS	YES		YES		YES		YES		YES	YES
Lidocaine	C14H22N2O	POS	YES		YES		YES		YES		YES	YES
Lorazepam	C15H10Cl2N2O2	POS	YES		YES		YES		NO	Bad Recovery		NO
Mianserin	C18H20N2	POS	YES		YES		YES		YES		YES	YES
Nicotine	C10H14N2	POS	YES		NO	Bad Chromatogram						NO
Paroxetine	C19H20FNO3	POS	YES		YES		YES		YES		YES	YES
Phenacetin	C10H13NO2	POS	YES		YES		YES		YES		YES	YES
Phenazone	C11H12N2O	POS	YES		NO	Bad Chromatogram						NO
Phenytion	C15H12N2O2	NEG	YES		YES		YES		YES		YES	YES
Pramipexole	C10H17N3S	POS	YES		NO	Bad Chromatogram						NO
Pregabalin	C8H17NO2	POS	YES		YES		YES		YES		YES	YES
Propyphenazone	C14H18N2O	POS	YES		NO	Bad Chromatogram						NO
Pyridogistamine	C9H13N2O2	?	NO	No Detection								NO
Quetiapine	C21H25N3O2S	POS	YES		YES		YES		YES		YES	YES
Risperidone	C23H27FN4O2	?	NO	No Detection								NO
Sertraline	C17H17Cl2N	POS	YES		YES		YES		YES		YES	YES
Topiramate	C12H21NO8S	NEG	YES		YES		YES		YES		YES	YES
Tramadol	C16H25NO2	POS	YES		YES		YES		YES		YES	YES
Venlafaxine	C17H27NO2	POS	YES		YES		YES		YES		YES	YES

## Sheet: S6 - LCMS Overview
Table S6: LCMS data for Ion Masses, Retention times, and Qualifier Ion masses (if applicable)
Compound	Formula	Principle Ion Mass	RT	Qualifier Ion Mass	Notes
Acetaminophen/Paracetamol	C8H9NO2	151.063	4.54	110.06
Amitriptyline	C20H23N	277.183	8.61		Bad IS, only Matching fragments
Amitryptyline-L	C20D3H20N	280.202	8.61		Bad IS, only Matching fragments
Amphetamine	C9H13N	135.105	2.89	91.0534
Ariprazole	C23H27Cl2N3O2	447.148	8.69	285.091
Ariprazole-IS	C23D8H19Cl2N3O2	455.198	8.64	293.142
Bupropion	C13H18ClNO	239.108	6.34	131.073
Caffeine	C8H10N4O2	194.08	6.14	110.071
Caffeine-L	C5^13C3H10N4O2	197.09	6.14	112.078
Carbamazepine	C15H12N2O	236.095	9.45	C14H12N
Carbamazepine-L	C15D10H2N2O	246.158	9.39	204.159
Chlorpromazine	C17H19ClN2S	318.096	9.06	86.0957
Chlorpromazine-IS	C17D3H16ClN2S	321.115	9.06	89.1145
Citalopram	C20H21FN2O	324.164	7.44		Bad IS, only Matching fragments
Citalopram-IS	C20D6H15FN2O	330.202	7.43		Bad IS, only Matching fragments
Clonidine	C9H9Cl2N3	229.017	2.68		Fragments too low intensity
Clonidine-L	C9D4H5Cl2N3	233.042	2.66		Fragments too low intensity
Clozapine	C18H19ClN4	326.13	7.85		Bad IS, only Matching fragments
Clozapine-L	C18D4H15ClN4	330.155	7.84		Bad IS, only Matching fragments
Duloxetine	C18H19NOS	297.119	8.17	154.069
Duloxetine-IS	C18D3H16NOS	300.138	8.55	157.088
Fluoxetine	C17H18F3NO	309.134	8.82		Fragments too low intensity
Fluoxetine-L	C17D6H12F3NO	315.172	8.8		Fragments too low intensity
Fluvoxamine	C15H21F3N2O2	318.156	8.7		Bad IS, only Matching fragments
Fluvoxamine-L	C15D3H18F3N2O2	321.174	8.68		Bad IS, only Matching fragments
Gabapentin	C9H17NO2	171.126	3.83	154.123
Gabapentin-L	C9D10H7NO2	181.189	3.74	164.185
Haloperidol	C21H23ClFNO2	375.14	7.89	358.137
Haloperidol-L	C21D4H19ClFNO2	379.165	7.87	362.162
Hydroxybuproprion-L	C13D6H12ClNO2	261.14	5.8	131.073
Lamotrigine	C9H7Cl2N5	255.008	5.72		Fragments too low intensity
Lamotrigine-L	C8^13CH7Cl2N^15N4	259.999	5.72		Fragments too low intensity
Levetiracetam	C8H14N2O2	170.106	5.01	126.091
Levetiracetam-L	C8D6H8N2O2	176.143	4.97	132.129
Lidocaine	C14H22N2O	234.173	4.17	86.0955
Lidocaine-L	C14D10H12N2O	244.236	4.1	96.1584
Mianserin	C18H20N2	264.163	7.53		Bad IS, only Matching fragments
Mianserin-L	C18D3H17N2	267.182	7.51		Bad IS, only Matching fragments
Paracetamol-D4	C8D4H5NO2	155.088	4.52	114.085
Paroxetine	C19H20FNO3	329.143	8.34	192.118
Paroxetine-L	C19D6H14FNO3	335.18	8.32	198.156
Phenacetin	C10H13NO2	179.095	8.35	110.06
Pregabalin	C8H17NO2	159.126	3.43	124.112	Fragments too low intensity
Pregabalin-L	C8D6H11NO2	165.164	3.37	130.15	Fragments too low intensity
Quetiapine	C21H25N3O2S	383.167	7.93	165.071
Quetiapine-L	C21D8H17N3O2S	391.217	7.89	169.096
RitalinicAcid-L	C13D10H7NO2	229.189	6.41	93.1365
Sertraline	C17H17Cl2N	305.074	9.1		Bad IS, only Matching fragments
Sertraline-D3	C17D3H14Cl2N	308.093	9.1		Bad IS, only Matching fragments
Topiramate	C12H21NO8S	339.099	8.36	264.053
Topiramate-L	C12D12H9NO8S	351.174	8.29	276.173
Tramadol	C16H25NO2	263.188	5.33		Bad IS, only Matching fragments
Tramadol-L	C15^13CD3H22NO2	267.211	5.3		Bad IS, only Matching fragments
Venlafaxine	C17H27NO2	277.204	6.9	260.2
Venlafaxine-L	C17D6H21NO2	283.242	6.89	266.238
Ibuprofen	C13H18O2	206.131	10.73	161.134
Ibuprofen-L	C13D3H15O2	209.149	10.72	164.153
Phenytoin	C15H12N2O2	252.09	8.67	208.077
Phenytoin-L	C15D10H2N2O2	262.153	8.62	218.139

## Sheet: S7 - Calibration Series
Table S7: Concentrations used in the LCMS calibration series
Name	Concentration (ng/L)
L1	16000
L2	8000
L3	4000
L4	3200
L5	1600
L6	800
L7	640
L8	320
L9	160
L10	128
L11	64
L12	32
L13	25.6
L14	12.8
L15	6.4
L16	5.12
L17	2.56
L18	1.28

## Sheet: S8 - Method Validation
Table S8: Concentrations in the 3 types of method validation (effluent, influent, influent lower injection volume) including the spike concentrations and blank concentrations. V-Z are LCMS parameters (qualifier/Quantifier ion ratios, LOD, LOQ, R2, number of calibrattion points used). AAH-AH are averages of the sample sand the calculation for recovery % and matrix effect %.
Effluent
Compound	MV1	MV2	MV3	MV4	ME1	ME2	ME3	ME4	PRE1	PRE2	PRE3	PRE4	PST1	PST2	PST3	PST4	Spike1	Spike2	MVBLA	MVBLB	q/Q Ratio	LOD	LOQ	R2	Calibration points	Blank	Spike	MV	ME	PRE	POST	Rceovery %	Matrix Effect %
Acetaminophen/Paracetamol	<LOD	<LOD	<LOD	<LOD	992.2	142.2	623.7	<LOD	8388.5	8812.1	8875.6	9610.5	9966.9	10185.3	10554.9	11273.6	8321.6	9511.6	612.3	635.7	0.386615	25.6	25.6	0.9992	13	624	8916.6	0	0	8297.67	9871.17	0.930587	1.10706	Note PRE1 was a bad injection
Amitriptyline	536.8	546.8	516.9	513.6	368.9	358.5	391	1533.4	9826	9372.4	8746.1	9615	10838.9	11263.9	10196.3	10760.6	9330.3	11765.8	36.3	14.7	-	1.3	12.8	0.992408	14	25.5	10548	503.025	637.45	9364.38	10739.4	0.840094	0.95771
Amphetamine	139.6	<LOD	203.8	369.5	<LOD	<LOD	<LOD	<LOD	8215.8	9191.4	5900.5	8179.2	11935	13093.8	11235.2	12413.8	9319.7	10142.1	<LOD	<LOD	1.12393	128	320	0.998461	8	0	9730.9	0	0	7871.72	12169.5	0.808941	1.2506
Ariprazole	<LOD	<LOD	642.1	571	<LOD	<LOD	567.3	980.1	6775.4	6591.2	5853.7	6968.6	7205.3	7589	7254.1	6931.9	7098	7727.2	<LOD	<LOD	1.2415	320	640	0.997306	7	0	7412.6	0	0	6547.23	7245.08	0.883256	0.9774
Bupropion	363.4	370.1	354.7	360.3	370.7	357.6	349.3	343.7	6052.5	6828.6	5457.2	6689	8094.4	8295	8303.3	7363.7	8005.3	8736.8	<LOD	<LOD	0.316429	640	640	0.999231	7	0	8371.05	362.125	355.325	6256.82	8014.1	0.704177	0.914912
Caffeine	3845.4	3306.7	5655.4	5915.1	3965.7	3252.5	5435	5625.6	13040.5	13241.9	13208.6	14407.3	11782.2	12238.1	14738.7	14044.5	8413.3	8983.3	8921	751.7	0.0762353	64	320	0.997751	8	4836.35	8698.3	-155.7	-266.65	8638.22	8364.52	1.01099	0.992283
Carbamazepine	2953.6	2717.9	4276	4267.3	2606.5	2762.1	3486.5	3870.9	14543.9	14648.3	14053.4	14597.2	13411.3	12841.6	14515.2	15075.4	9749.2	10301.9	<LOD	<LOD	1.20064	128	320	0.994446	8	0	10025.5	3553.7	3181.5	14460.7	13960.9	1.08792	1.07519
Chlorpromazine	<LOD	<LOD	<LOD	<LOD	<LOD	<LOD	<LOD	981.2	10190	10391.3	9737.8	10056.3	8872.1	9274.3	10014.7	9595.9	8459.2	10252.5	15.5	<LOD	1.23081	6.4	320	0.998179	8	15.5	9355.85	0	0	10078.3	9423.75	1.07722	1.00726
Citalopram	1134.2	1448	1390.6	1555.4	1067	1171.4	1143.1	1166.2	8979.1	8890.8	8181.3	8574.7	9541.6	10088.2	9424.4	9241.7	8140.5	9017.6	<LOD	<LOD	0.0214444	128	320	0.9981	8	0	8579.05	1382.05	1136.92	8656.48	9573.98	0.847929	0.983448
Clonidine	<LOD	<LOD	<LOD	<LOD	<LOD	<LOD	<LOD	<LOD	9072.1	9214.1	8726.2	8905.7	8489.6	8600.1	8303	8501	7994	8927.9	<LOD	<LOD	-	12.8	12.8	0.998325	14	0	8460.95	0	0	8979.53	8473.42	1.06129	1.00147
Clozapine	63.8	113.8	72.4	36.5	50.3	87.3	46.2	862.8	7888.6	7446.5	7908.3	7759.7	-	7986.1	7601.6	7932.4	8013.7	8164.5	674.8	571.1	-	25.6	320	0.994727	8	622.95	8089.1	-551.325	-361.3	7127.83	7217.08	0.949321	0.936864
Duloxetine	<LOD	<LOD	<LOD	<LOD	<LOD	<LOD	<LOD	2604.8	9132.6	9561.2	8918.6	7980.1	8359.1	9152.7	8765.3	8727.7	8810.8	8974.9	<LOD	<LOD	0.174	320	320	0.996177	8	0	8892.85	0	0	8898.12	8751.2	1.00059	0.984071
Fluoxetine	39.4	36.3	16.6	10.8	31.3	7.2	434.2	2437.7	9477	9226.3	9075.8	8731.6	9598.6	9409.6	9288.7	9182.1	8935.5	10600.2	11.6	1.3	0.635048	2.6	64	0.996511	11	6.45	9767.85	19.325	721.15	9121.22	9363.3	0.931822	0.884755
Fluvoxamine	381.1	<LOD	<LOD	401.9	<LOD	<LOD	396.7	492.4	7805.8	7909.8	7733.3	7493	9343.6	9159.3	8738.1	8467.9	8313.9	9740.4	<LOD	<LOD	-	320	640	0.998936	7	0	9027.15	0	0	7735.48	8927.23	0.856912	0.988931
Gabapentin	20993.1	17231.9	27557	30163.8	1182.7	1145.6	1620.8	1608.8	41167.1	33834.1	33443.1	31638.3	7586.7	8555.4	8236.8	10039.3	9033.6	9862.6	<LOD	<LOD	0.0812941	25.6	32	0.999153	12	0	9448.1	23986.5	1389.48	35020.6	8604.55	1.16788	0.763654
Haloperidol	<LOD	<LOD	34.5	37.7	63.3	<LOD	130	2192.1	9053.5	8832.7	8595.8	8775.3	8702.5	8764.9	8916.7	8642.1	8270.7	9236	<LOD	<LOD	0.1329	128	160	0.999005	9	0	8753.35	0	0	8814.33	8756.55	1.00697	1.00037
Lamotrigine	4143.6	4319.9	5778.6	5574.2	3899.7	3833.9	5025.4	4764.4	14745.2	14418.6	13757.2	14194	12480.6	13041.4	14514	14079.2	7903.8	8982.9	<LOD	<LOD	0.03025	320	320	0.998	8	0	8443.35	4954.07	4380.85	14278.8	13528.8	1.10438	1.08345
Levetiracetam	<LOD	<LOD	864.1	703.2	<LOD	<LOD	705.4	769	11254.5	9528	9358.5	9358.8	8926.4	9634.4	9699.6	9535.1	8652.8	8703.3	<LOD	<LOD	2.004	640	640	0.999176	7	0	8678.05	0	0	9874.95	9448.88	1.13792	1.08882
Lidocaine	1037.7	1067.7	1467.5	1377.9	927.4	925	1157.2	1107.9	11254.5	10061.3	9712	9961.9	10476.6	10536.3	10624.3	10272.3	8811.4	8750.6	<LOD	<LOD	5.05933	12.8	128	0.99877	10	0	8781	1237.7	1029.38	10247.4	10477.4	1.02605	1.07596
Mianserin	<LOD	<LOD	<LOD	<LOD	<LOD	<LOD	3.8	246.9	8698.2	9498.4	8738.2	8891.5	9770.5	9598.3	9612.4	9659.5	9519.5	9501.1	4.7	1.8	-	6.4	128	0.999036	10	3.25	9510.3	0	0	8953.33	9656.92	0.941435	1.01542
Paroxetine	<LOD	<LOD	<LOD	<LOD	<LOD	<LOD	<LOD	1547.2	6528.7	7748.8	6265.5	7039.4	10358.9	9994.2	9686.2	9182.4	9968.6	10409.2	<LOD	<LOD	0.7456	64	320	0.997194	8	0	10188.9	0	0	6895.6	9805.42	0.676776	0.962363
Phenacetin	<LOD	<LOD	<LOD	<LOD	<LOD	<LOD	<LOD	<LOD	8419.2	9115.4	9040.9	9759.8	10390	9872	11984.1	11174.7	9406.8	9062	<LOD	<LOD	0.922714	640	640	0.958208	6	0	9234.4	0	0	9083.83	10855.2	0.983694	1.17552
Pregabalin	1586.6	1510.4	3202.3	3348.3	160.9	129.8	137.5	152.9	15311.7	13351.4	15625.4	13347.2	8664.3	9435.8	9053	9418.8	8166.6	9748.9	<LOD	<LOD	-	64	64	0.99799	10	0	8957.75	2411.9	145.275	14408.9	9142.97	1.33929	1.00446
Quetiapine	<LOD	<LOD	<LOD	<LOD	<LOD	<LOD	82	1836.9	8163.4	7394.2	6478.5	5134.6	15569.5	8181.8	10002.3	8511.9	13451.9	8423.9	199.3	<LOD	8.8305	12.8	128	0.998961	10	199.3	10937.9	0	0	6593.38	10367.1	0.602801	0.947812
Sertraline	<LOD	<LOD	<LOD	<LOD	10.6	19.7	602.5	3008.2	8698.7	8478.2	8234.9	8997.9	9075.6	9146.8	9218.7	8869.6	8529.1	9036	20.1	2.9	-	1.3	128	0.998328	10	11.5	8782.55	0	898.75	8590.93	9066.18	0.978181	0.929961
Topiramate	155.7	708.4	<LOD	279.7	125.8	438.3	404.8	669.8	10930.9	6662.2	6971.6	9223.7	9068.5	9707.2	7420.1	7193	9226.7	9702	<LOD	<LOD	2.02391	64	160	0.990795	9	0	9464.35	0	409.675	8447.1	8347.2	0.892518	0.838676
Tramadol	4223.1	4349.3	6050.6	5798.1	3405.3	3525.4	4652.4	4240.7	15758.7	15202	15186.3	15121.6	12998.7	12678	14233.7	13583.6	8676.4	9755.5	89	79.8	-	1.3	128	0.998186	10	84.4	9215.95	5020.88	3871.55	15232.8	13289.1	1.10807	1.02188
Venlafaxine	2756.6	2669.6	3899.6	3515.6	2276.1	2271.8	2922.3	2731.1	13930.1	13101	13541.6	13357.8	11877.2	11940.4	12202.9	12884.4	8805.4	9483.8	4.1	4	0.0246154	160	160	0.998537	9	4.05	9144.6	3206.3	2546.27	13478.6	12222.2	1.12332	1.0581
Ibuprofen	5967.5	5964.6	7776.2	10141.5	6063.9	6078.3	7683.5	7534.1	18350.4	17719.5	16974.5	16904.8	13796	14123	16804.3	15708.9	7810.4	8852.4	<LOD	<LOD	0.610929	128	320	0.999277	8	0	8331.4	7462.45	6839.95	17487.3	15108.1	1.20326	0.992402
Phenytoin	<LOD	<LOD	<LOD	<LOD	<LOD	<LOD	<LOD	<LOD	8153.1	8341.8	7516.1	8130.8	8886.1	8196.2	7915.1	8302.8	7843.4	8548.2	<LOD	<LOD	0.121	64	128	0.996223	10	0	8195.8	0	0	8035.45	8325.05	0.980435	1.01577
Influent (20ul)
Compound	MV1	MV2	MV3	MV4	ME1	ME2	ME3	ME4	PRE1	PRE2	PRE3	PRE4	PST1	PST2	PST3	PST4	Spike1	Spike2	MVBLA	MVBLB	q/Q Ratio	LOD	LOQ	R2	Calibration points	Blank	Spike	MV	ME	PRE	POST	Rceovery %	Matrix Effect %	Note PRE1 was a bad injection
Amitriptyline	59.7	81.7	74.7	68.6	18.6	22.1	18.5	14.8	-	8915.8	8310.9	8126.9	8988.9	9094.1	9039	9199.7	9330.3	11765.8	8.8	48.8	-	1.3	12.8	0.992408	14	28.8	10548	42.375	-10.3	8422.4	9051.62	0.794462	0.859109
Amphetamine	1707.9	2031.8	2158.4	2182.2	881.1	801.8	1236.3	1120.5	-	9804.1	10239.1	8405.1	11229.7	12187.9	11117	11930.8	9319.7	10142.1	<LOD	<LOD	1.12393	128	320	0.998461	8	0	9730.9	2020.08	1009.92	9482.77	11616.3	0.766907	1.08997
Ariprazole	<LOD	<LOD	<LOD	<LOD	<LOD	<LOD	<LOD	<LOD	-	7561.4	6281.8	6624.1	6732.9	7037.2	6552.2	7507.7	7098	7727.2	<LOD	<LOD	1.2415	320	640	0.997306	7	0	7412.6	0	0	6822.43	6957.5	0.920383	0.938605
Bupropion	<LOD	<LOD	<LOD	<LOD	<LOD	<LOD	<LOD	<LOD	-	5785.8	5244.6	5200.8	6695.4	7155.2	7069.6	7161.3	8005.3	8736.8	<LOD	<LOD	0.316429	640	640	0.999231	7	0	8371.05	0	0	5410.4	7020.37	0.646323	0.838649
Carbamazepine	183.3	210.1	182.3	147.6	146	68.8	107.7	108.9	-	9744.1	8497.8	8499.4	8043.3	9081	9019.8	9117.7	9749.2	10301.9	<LOD	<LOD	1.20064	128	320	0.994446	8	0	10025.5	180.825	107.85	8913.77	8815.45	0.871069	0.868541
Chlorpromazine	<LOD	<LOD	<LOD	<LOD	<LOD	<LOD	<LOD	<LOD	-	8158.1	7646.2	7334.7	8358	8790.1	8737.4	9035.1	8459.2	10252.5	56.8	<LOD	1.23081	6.4	320	0.998179	8	56.8	9355.85	0	0	7656.2	8673.35	0.818333	0.927051
Citalopram	<LOD	<LOD	<LOD	<LOD	<LOD	<LOD	<LOD	<LOD	-	8103.3	7606.6	7411.8	6891.8	7689.4	7795.4	7497	8140.5	9017.6	<LOD	<LOD	0.0214444	128	320	0.9981	8	0	8579.05	0	0	7707.23	7468.4	0.898378	0.870539
Clonidine	<LOD	<LOD	<LOD	<LOD	<LOD	<LOD	<LOD	<LOD	-	9726.6	9226.1	9304.6	7594.1	8114.1	8313.7	8307.4	7994	8927.9	<LOD	<LOD	-	12.8	12.8	0.998325	14	0	8460.95	0	0	9419.1	8082.33	1.11324	0.95525
Clozapine	3282.3	1943.6	1388.9	1015.5	2610	1309.6	942.7	695.3	-	12421.3	9086.2	11670.8	10707.7	9783.4	10510.4	10969.7	8013.7	8164.5	620.2	635.3	-	25.6	320	0.994727	8	627.75	8089.1	1279.83	761.65	10431.7	9865.05	1.13138	1.12539
Duloxetine	<LOD	<LOD	<LOD	<LOD	<LOD	<LOD	<LOD	<LOD	-	8531.9	8752.1	9060.6	8066	7986.7	8511.4	8539	8810.8	8974.9	<LOD	<LOD	0.174	320	320	0.996177	8	0	8892.85	0	0	8781.53	8275.77	0.987482	0.93061
Fluoxetine	1.9	12.7	<LOD	3.5	<LOD	2	<LOD	1.9	-	10731.5	10303.3	9555.6	9313.6	9721	9842.3	10081.3	8935.5	10600.2	26.9	15.3	0.635048	2.6	64	0.996511	11	21.1	9767.85	0	0	10175.7	9718.45	1.04175	0.994943
Fluvoxamine	<LOD	<LOD	<LOD	<LOD	<LOD	<LOD	<LOD	<LOD	-	7421.8	6775.5	7644.5	8321	9211.7	7860.5	8164.6	8313.9	9740.4	<LOD	<LOD	-	320	640	0.998936	7	0	9027.15	0	0	7280.6	8389.45	0.806523	0.929358
Gabapentin	3909.3	2991.5	5298	5108.4	104.3	142	113.4	177.7	-	15892.3	15549	14170	7262.8	8327.1	8060.5	8170.1	9033.6	9862.6	<LOD	<LOD	0.0812941	25.6	32	0.999153	12	0	9448.1	4326.8	134.35	15203.8	7955.12	1.15123	0.827762
Haloperidol	<LOD	<LOD	<LOD	<LOD	<LOD	<LOD	<LOD	<LOD	-	8665.7	8931	8575.6	7689.1	8173.5	8330.9	8303.7	8270.7	9236	<LOD	<LOD	0.1329	128	160	0.999005	9	0	8753.35	0	0	8724.1	8124.3	0.996658	0.928136
Lamotrigine	<LOD	<LOD	<LOD	<LOD	<LOD	<LOD	<LOD	<LOD	-	7613.5	7622.7	8063.5	7368	7942	8006.5	7807.5	7903.8	8982.9	<LOD	<LOD	0.03025	320	320	0.998	8	0	8443.35	0	0	7766.57	7781	0.919844	0.921554
Levetiracetam	4116.9	4140	4431.9	4344.3	2468.4	2020.5	2053	2299.8	-	13642.7	13585.5	13518.7	10915	11015.5	11294.5	11134.9	8652.8	8703.3	<LOD	<LOD	2.004	640	640	0.999176	7	0	8678.05	4258.27	2210.43	13582.3	11090	1.07444	1.02322
Lidocaine	81.3	95.4	87.5	84.8	36.9	33.3	38.9	34	-	8920.4	8544.9	8637.4	7836.7	8841.5	8848.7	8927	8811.4	8750.6	<LOD	<LOD	5.05933	12.8	128	0.99877	10	0	8781	87.25	35.775	8700.9	8613.48	0.980942	0.976848
Mianserin	<LOD	<LOD	<LOD	<LOD	<LOD	<LOD	<LOD	<LOD	-	8621.6	8328.2	8260.5	7752	8306.6	8694.5	8540.1	9519.5	9501.1	<LOD	<LOD	-	6.4	128	0.999036	10	0	9510.3	0	0	8403.43	8323.3	0.883614	0.875188
Paroxetine	<LOD	<LOD	<LOD	<LOD	<LOD	<LOD	<LOD	<LOD	-	9223.2	8665	8553.8	8219.4	8793.8	9138.6	8849.4	9968.6	10409.2	<LOD	<LOD	0.7456	64	320	0.997194	8	0	10188.9	0	0	8814	8750.3	0.865059	0.858807
Phenacetin	<LOD	<LOD	<LOD	<LOD	<LOD	<LOD	<LOD	<LOD	-	10663.3	11035.5	11872.8	10968.6	12583.5	11619.4	12289.1	9406.8	9062	<LOD	<LOD	0.922714	640	640	0.958208	6	0	9234.4	0	0	11190.5	11865.1	1.21183	1.28489
Pregabalin	2271.8	3123.4	2174.1	3034.2	76	84.9	71.8	115.7	-	18502.7	11909.8	12703.7	7672.9	7856.9	8319.6	7686.1	8166.6	9748.9	<LOD	<LOD	-	64	64	0.99799	10	0	8957.75	2650.88	87.1	14372.1	7883.88	1.3085	0.870394
Quetiapine	11	1	n.c.	n.c.	7.5	n.c.	n.c.	n.c.	-	16983.8	9760.2	7915.1	31770.2	10741.7	9342.3	7467	13451.9	8423.9	6.7	24.9	8.8305	12.8	128	0.998961	10	15.8	10937.9	0	0	11537.2	14814.5	1.05479	1.35442
Sertraline	61.9	51.8	<LOD	46.3	1.4	<LOD	0.7	4.7	-	9598.9	8684.4	9065.6	8016.4	9023.4	9112.9	8707.2	8529.1	9036	19.8	36.1	-	1.3	128	0.998328	10	27.95	8782.55	0	0	9088.35	8687.02	1.03482	0.989123
Topiramate	<LOD	<LOD	<LOD	<LOD	<LOD	<LOD	<LOD	<LOD	-	10693.2	9318.4	9908.4	8118.3	9153.1	8853.4	9538.8	9226.7	9702	<LOD	<LOD	2.02391	64	160	0.990795	9	0	9464.35	0	0	9973.33	8915.9	1.05378	0.942051
Tramadol	470.3	430.9	455.8	418	196.2	206.2	208.9	196.1	-	11372.7	10766.1	10595.8	8795.5	9880.4	9922	9754.3	8676.4	9755.5	79.8	45.7	-	1.3	128	0.998186	10	62.75	9215.95	381	139.1	10848.8	9525.3	1.13583	1.01847
Venlafaxine	288.2	287.6	284.3	271.1	121.9	101.6	113.9	109.1	-	10695.8	10246.4	10594.8	9667.1	10247.5	10439.8	10275	8805.4	9483.8	<LOD	<LOD	0.0246154	160	160	0.998537	9	0	9144.6	282.8	111.625	10512.3	10157.3	1.11864	1.09854
Ibuprofen	9357.4	9084.1	9924.4	9630.4	6215.5	4872.7	5477.2	5507.7	-	16666.5	18274.9	17322.6	12791.6	13698.5	13961.2	13932	7810.4	8852.4	<LOD	<LOD	0.610929	128	320	0.999277	8	0	8331.4	9499.08	5518.28	17421.3	13595.8	0.950892	0.969531
Phenytoin	<LOD	<LOD	<LOD	<LOD	<LOD	<LOD	<LOD	<LOD	-	9619	9049.2	8441.5	8162.5	8704.8	8580.4	8811	7843.4	8548.2	<LOD	<LOD	0.121	64	128	0.996223	10	0	8195.8	0	0	9036.57	8564.67	1.10259	1.04501
Influent (5ul)
Compound	MV1	MV2	MV3	MV4	ME1	ME2	ME3	ME4	PRE1	PRE2	PRE3	PRE4	PST1	PST2	PST3	PST4	Spike1	Spike2	MVBLA	MVBLB	q/Q Ratio	LOD	LOQ	R2	Calibration points	Blank	Spike	MV	ME	PRE	POST	Rceovery %	Matrix Effect %
Acetaminophen/Paracetamol	91622.4	95561.6	98450.4	91001	63878.6	50500.4	55464.5	49807.1	-	94138.2	104193	111169	60376.6	74009.7	69070.3	61793.9		8979.7	<LOD	<LOD	0.386615	25.6	25.6	0.9992	13	0	8979.7	94158.9	54912.7	103167	66312.6	1.00313	1.26953
Caffeine	63971.3	62612.9	61983.2	59863	38460	29694.3	31617.9	30626.8	-	62073.5	77175.6	66234.6	40487.7	41695.1	46192.6	44899.3	<LOD	7799.1	700.5	234.3	0.0762353	64	320	0.997751	8	467.4	7799.1	61640.2	32132.3	68027.2	42851.3	0.818936	1.37438

## Sheet: S9 - Quantification
Table S9: TASQ readout of concentrations (ng/l) in influent and effluent in each sample in the study, including blanks. This is before any additional calculations were made (see S11). R-X are LCMS parameters (qualifier/Quantifier ion ratios, LOD, LOQ, R2, number of calibrattion points used, origin type, and the highest calibration point used for quantification). Forced origin indicates that a poi…
Influent
Compound	A1a	A1b	A2a	A2b	A3a	A3b	A4a	A4b	A5a	A5b	A6a	A6b	A7a	A7b	Abla	Ablb	q/Q Ratio	LOD	LOQ	R2	Calibration points	Origin	Max Calibration Point (ng/l)	Notes
Acetaminophen/Paracetamol	61316.3	57999.5	35871	39155.1	46796.3	47875.2	18999.4	18414.6	35769.2	31567.9	25851.2	25998.8	36699.1	39463	<LOD	<LOD	0.433143	12.8	128	0.998351	10	Ignore	16000
Amitriptyline	28	34	43.1	41.3	38.7	33.2	45.1	165.8	26.8	42.5	28.7	25.6	24.4	24.8	<LOQ	<LOQ	-	2.6	12.8	0.997958	7	Ignore	320
Amphetamine	550.4	455.6	255	184.7	427.6	373.6	223.5	286.2	436	432.8	229.7	158.6	346.6	241.4	<LOD	<LOD	1.0658	128	128	0.999908	10	Ignore	16000
Ariprazole	<LOD	<LOD	<LOD	<LOD	<LOD	<LOD	<LOD	<LOD	<LOD	<LOD	<LOD	<LOD	<LOD	<LOD	<LOD	<LOD	1.48543	640	640	0.992216	7	Ignore	16000
Bupropion	<LOD	<LOD	<LOD	<LOD	<LOD	<LOD	<LOD	<LOD	<LOD	<LOD	<LOD	<LOD	<LOD	<LOD	<LOD	<LOD	0.413923	25.6	25.6	0.998444	10	Ignore	3200
Caffeine	93343	89753.5	63411	67002.4	99238.5	97097.6	46934.5	46382.8	61887.3	60449.7	47417.4	46713.3	70657.3	73022.7	3458.5	229.5	0.0704375	5.1	6.4	0.999473	15	Ignore	16000
Carbamazepine	237.1	239.6	161.8	178.1	244.3	255.1	157.2	137.6	209.8	177.6	139.5	167	202.4	220	<LOD	<LOD	1.1399	128	128	0.999486	7	Ignore	3200
Chlorpromazine	<LOD	<LOD	<LOD	<LOD	<LOD	<LOD	<LOD	<LOD	<LOD	<LOD	<LOD	<LOD	<LOD	<LOD	<LOD	<LOD	0.65825	32	128	0.99892	7	Ignore	3200
Citalopram	144.7	115.8	180.1	157.9	135.5	125.9	131.6	148.3	170.2	180.2	134.1	121.8	131	121.1	<LOD	<LOD	-	12.8	25.6	0.996746	7	Ignore	640
Clonidine	<LOD	<LOD	<LOD	<LOD	<LOD	<LOD	<LOD	<LOD	<LOD	<LOD	<LOD	<LOD	<LOD	<LOD	<LOD	<LOD	-	2.6	12.8	0.992827	9	Ignore	800
Clozapine	554.3	505.9	276.4	219.5	434.8	289.3	307.3	277.4	272.4	339.9	294.6	223.5	184.2	224.6	<LOQ	<LOQ	-	25.6	160	0.992789	7	Force	4000
Duloxetine	<LOD	<LOD	<LOD	<LOD	<LOD	<LOD	<LOD	<LOD	<LOD	<LOD	<LOD	<LOD	<LOD	<LOD	<LOD	<LOD	0.2285	320	320	0.999199	8	Ignore	16000
Fluoxetine	839	27.5	<LOD	<LOQ	<LOD	<LOD	<LOD	29	<LOD	41.3	29.3	27.3	<LOQ	<LOD	60.1	<LOD	-	12.8	25.6	0.99962	8	Ignore	1600
Fluvoxamine	231.5	123.8	100.4	276.9	280.7	87.5	190.4	438	129.4	91.6	178.5	<LOQ	79.5	1454.9	<LOD	<LOD	-	6.4	64	0.998164	7	Ignore	1600
Gabapentin	3786.4	3641.3	3982.7	4103.9	4137.5	4880.6	2079.8	3264.9	2978.2	2527.8	2103	2297.8	3580.4	6158.5	<LOD	<LOD	0.0856429	12.8	128	0.999557	9	Ignore	8000
Haloperidol	<LOD	<LOD	<LOD	<LOD	<LOD	<LOD	<LOD	<LOD	<LOD	<LOQ	<LOQ	<LOD	<LOD	<LOD	<LOD	<LOD	0.143	64	64	0.998693	11	Force	16000
Lamotrigine	143.3	171	125.1	107.9	175	175.5	112.7	101	138.9	113.4	120.4	100.6	156.2	107.4	<LOD	<LOD	-	12.8	25.6	0.997928	8	Ignore	800
Levetiracetam	5608	5443.6	3523	3280.1	5522.9	5446.7	2699.9	2890	3989.1	4103.2	2765.5	2729.3	3999.4	3802.6	<LOD	<LOD	1.898	320	320	0.999266	8	Force	16000
Lidocaine	169	176.9	114	120.7	172.8	197.3	152.6	151.9	138.3	168.1	85.1	66.6	100	102.3	<LOD	<LOD	0.7642	6.4	25.6	0.998609	7	Ignore	640
Mianserin	<LOD	<LOD	<LOD	<LOD	<LOD	<LOD	<LOQ	<LOQ	<LOD	<LOD	<LOD	<LOD	<LOD	<LOD	<LOD	<LOD	-	5.1	25.6	0.999146	7	Ignore	640
Paroxetine	<LOQ	<LOD	<LOD	<LOD	<LOD	<LOD	<LOD	<LOQ	<LOD	<LOD	<LOD	<LOD	<LOD	<LOD	<LOD	<LOD	1.19692	32	128	0.999252	7	Ignore	3200
Phenacetin	186.8	169	132.9	<LOQ	188.1	<LOQ	129.7	135.5	<LOQ	<LOQ	138.8	<LOQ	141.4	<LOQ	<LOQ	<LOQ	0.849364	64	128	0.998524	8	Ignore	4000
Pregabalin	1564.4	1743.4	1160.4	1400.5	2015.8	1814.4	591.2	926	731	1172	615.2	881.3	798.1	777.2	<LOD	<LOD	-	1.3	64	0.999602	8	Ignore	3200
Quetiapine	812	472.9	423.4	427.6	441.1	390.2	496.6	421.2	335.4	306.5	244.5	150.1	230	276.6	<LOD	<LOD	11.2764	12.8	64	0.995744	10	Ignore	8000
Sertraline	22.1	<LOD	117	130.6	17.2	55	19	324.1	34.2	24.1	46.9	31.8	42.2	<LOD	<LOD	<LOD	-	6.4	12.8	0.996155	7	Ignore	320
Topiramate	<LOD	<LOD	<LOD	<LOD	<LOD	<LOD	<LOD	<LOD	<LOD	<LOD	<LOD	<LOD	<LOD	<LOD	<LOD	<LOD	2.20927	64	640	0.997942	7	Force	16000
Tramadol	461.5	443.3	316.7	343.2	412.7	434.5	230.9	221.8	286.6	305.5	249.4	219.8	295.8	296.3	16.9	14.7	-	1.3	12.8	0.995437	10	Ignore	1600
Venlafaxine	302.6	284.6	231.1	237.5	322.8	314.7	205.9	184.2	292	285	230.3	218.4	279.5	271.3	<LOD	<LOD	0.03	160	160	0.999163	7	Ignore	4000
Ibuprofen	10616.6	9794.1	7035.4	6924.3	11297.5	11163.1	6403.6	6822.5	8972.6	9297.9	6493.1	6502.6	8609.1	8589.2	148.6	<LOQ	0.374538	25.6	128	0.99675	10	Force	16000
Phenytoin	<LOD	<LOD	<LOD	<LOD	<LOD	<LOD	<LOD	<LOD	<LOD	<LOD	<LOD	<LOD	<LOD	<LOD	<LOD	<LOD	0.108727	64	64	0.998932	11	Force	16000
Effluent
Compound	A1a	A1b	A2a	A2b	A3a	A3b	A4a	A4b	A5a	A5b	A6a	A6b	A7a	A7b	Abla	Ablb	q/Q Ratio	LOD	LOQ	R2	Calibration points	Origin	Max Calibration Point (ng/l)	Notes
Acetaminophen/Paracetamol	<LOD	<LOD	<LOD	<LOD	<LOD	<LOD	<LOD	<LOD	<LOD	<LOD	<LOD	<LOD	<LOD	<LOD	<LOD	<LOD	0.416786	12.8	32	0.995849	7	Ignore	800
Amitriptyline	492.8	156.5	125.3	138.7	132.5	108.8	184.1	302.9	114.2	149.4	187.7	212.4	67	98.3	235.7	47.6	-	6.4	32	0.997674	10	Ignore	800
Amphetamine	<LOD	<LOD	<LOD	<LOD	<LOD	<LOD	<LOD	<LOD	<LOD	<LOD	<LOD	<LOD	<LOD	<LOD	<LOD	<LOD	1.1441	128	128	0.998479	7	Ignore	3200
Ariprazole	<LOD	<LOD	<LOD	<LOD	<LOD	<LOD	<LOD	<LOD	<LOD	<LOD	<LOD	<LOD	<LOD	<LOD	<LOD	<LOD	1.15929	640	640	0.990127	7	Ignore	16000
Bupropion	<LOD	<LOD	<LOD	<LOD	<LOD	<LOD	<LOD	<LOD	<LOD	<LOD	<LOD	<LOD	<LOD	<LOD	<LOD	<LOD	0.4575	25.6	25.6	0.996469	8	Ignore	1600
Caffeine	2524	4087.3	6162.3	4408	2160.4	1318.5	2146	2267.1	2045.3	2104.9	1688	2159.1	2272.5	3369.6	872.8	<LOQ	0.130538	128	640	0.996516	10	Force	16000
Carbamazepine	851.1	1219.1	1027.6	909	980.2	764.7	1414.6	1090.1	1327.7	1244.1	1172.5	1191.4	1189	1204.1	<LOD	<LOD	1.13386	64	128	0.997407	12	Ignore	8000
Chlorpromazine	<LOD	<LOD	<LOD	<LOD	<LOD	<LOD	<LOD	<LOD	<LOD	<LOD	<LOD	<LOD	<LOD	<LOD	<LOD	<LOD	0.586857	12.8	64	0.997428	7	Ignore	1600
Citalopram	633.8	698	379.6	462.1	415.3	331.7	605.1	548.2	46.6	600.5	43.6	70.2	525.3	71.5	76.5	37.8	-	6.4	25.6	0.99964	12	Ignore	1600
Clonidine	<LOD	<LOD	<LOD	<LOD	<LOD	<LOD	<LOD	<LOD	<LOD	<LOD	<LOD	<LOD	<LOD	<LOD	<LOD	<LOD	-	3200	3200	0.998957	4	Ignore	16000	There were problems with this one (only 4 calib. Points), but no peaks were visable in the samples
Clozapine	614.8	323	192.2	210.7	<LOQ	129.4	265.4	<LOD	146.1	179.4	141.3	153.5	282.9	335.5	177	145.1	-	64	128	0.998301	10	Ignore	3200
Duloxetine	1201.8	<LOD	<LOD	<LOD	<LOD	<LOD	<LOD	<LOD	<LOD	<LOD	<LOD	<LOD	<LOD	<LOD	<LOD	<LOD	0.368	320	320	0.998947	7	Ignore	8000
Fluoxetine	<LOD	<LOD	36	<LOD	<LOQ	<LOQ	<LOD	56.7	<LOD	<LOQ	<LOQ	<LOQ	<LOQ	<LOD	<LOD	<LOD	-	6.4	25.6	0.997593	8	Ignore	800
Fluvoxamine	1090.7	575.6	444.5	1655.6	547.5	1206	1841.2	1396.7	1720.6	2693.2	852.9	1039.9	3568.1	3367.5	<LOQ	<LOD	-	25.6	320	0.997594	11	Force	16000
Gabapentin	7361.8	15063.4	9148.2	10343.3	12773.6	4536.7	8373.9	3851	15264.1	4210.8	4936.9	6047.7	15307.6	16717.6	<LOD	<LOD	0.0904	32	32	0.996598	15	Force	16000
Haloperidol	1015.7	<LOQ	<LOQ	<LOQ	<LOQ	<LOQ	<LOQ	<LOQ	<LOQ	<LOQ	<LOQ	<LOQ	<LOQ	<LOQ	<LOQ	<LOD	0.374077	128	128	0.995399	11	Ignore	4000
Lamotrigine	604.8	892.3	788.4	784.3	946.3	591.2	1046.8	985.4	1100.7	1154.5	972.5	997.3	1113.3	1370.4	34.9	<LOD	-	12.8	25.6	0.999461	14	Ignore	4000
Levetiracetam	<LOD	<LOD	<LOD	<LOD	<LOD	<LOD	<LOD	<LOD	<LOD	<LOD	<LOD	<LOD	<LOD	<LOD	<LOD	<LOD	2.28557	640	640	0.997164	7	Ignore	16000
Lidocaine	1204.6	1494.8	1193.2	1064	980.7	738.4	1170.5	1106.2	1366.8	1322.5	1193.6	1220.6	960.5	1026.2	<LOD	<LOD	0.627	25.6	25.6	0.997859	12	Ignore	1600
Mianserin	63.5	<LOD	<LOD	<LOD	<LOD	<LOD	<LOD	<LOD	<LOD	<LOD	<LOD	<LOD	<LOD	<LOD	103	<LOD	-	6.4	25.6	0.991522	12	Ignore	4000
Paroxetine	744	<LOD	<LOD	<LOD	<LOD	<LOD	<LOD	<LOD	<LOD	<LOD	<LOD	<LOD	<LOD	<LOD	<LOD	<LOD	0.4736	64	320	0.991056	7	Force	16000
Phenacetin	<LOD	<LOD	<LOD	<LOD	<LOD	<LOD	<LOD	<LOD	<LOD	<LOD	<LOD	<LOD	<LOD	<LOD	<LOD	<LOD	0.569545	64	160	0.998745	7	Ignore	8000
Pregabalin	<LOD	6160	1447.9	1241.4	1581.2	380.5	486.5	336.5	1248.4	461.6	298.8	554.1	1066.5	943.7	<LOD	<LOD	-	25.6	25.6	0.992781	13	Force	8000
Quetiapine	127.3	116	85.7	144.4	<LOD	99.2	118.5	102.8	93.7	129.4	135.8	86	<LOD	128.2	73.1	<LOD	10.4132	6.4	64	0.997135	13	Force	16000
Sertraline	703.2	178.1	59.2	66.8	96	34.8	50.4	196.2	58.9	33.7	179.7	116.6	56.7	94.8	<LOD	<LOD	-	12.8	25.6	0.999889	10	Ignore	3200
Topiramate	<LOQ	345	155.7	193.7	146.5	214.3	467.2	351.8	298.3	359.7	255.6	414.4	397.9	477.5	<LOD	<LOD	2.815	128	128	0.99901	11	Ignore	16000
Tramadol	1351.7	1912.9	1367.2	1199.2	1628.7	1104.9	1551.2	1661.4	1744.4	1993.8	2051.3	2015	1786.6	2106.3	<LOQ	<LOQ	-	5.1	128	0.999143	10	Force	16000
Venlafaxine	1021.1	1366.6	906.8	942.7	988.8	703.9	1147.7	1104	1240.9	1203.5	1422.7	1352.7	1169.9	1468.2	<LOD	<LOD	0.0308462	64	128	0.997718	10	Force	16000
Ibuprofen	2245.6	2505.5	1618.6	1796.1	1947.1	1502.8	2364.2	2101.9	2327.5	2902.3	3039.8	2480.9	2589.7	2738.6	<LOD	<LOD	0.414786	64	64	0.996287	13	Ignore	8000
Phenytoin	<LOD	<LOD	<LOD	<LOD	<LOD	<LOD	<LOD	<LOD	<LOD	<LOQ	<LOD	<LOD	<LOD	<LOD	<LOD	<LOD	0.109455	64	64	0.99937	8	Ignore	3200

## Sheet: S10 - PNECs & Risk
Table S10: PNEC values taken from the NORMAN Database for the 20 compounds detected in effluent used for the risk assesment, along with the assessment factor (used by NORMAN), source type (Modelled or Literature), species, calculated mean risk and risk quartiles displayed in risk plots
Compound	PNEC (ng/l)	Assesment Factor	Source	Species	Mean Risk	A1	A2	A3	A4	A5	A6	A7	Notes
Ibuprofen	1.1e-05	-	Literature	Not Stated	20.8835	21.5959	15.5214	15.6814	20.3005	23.7718	25.0941	24.2195
Sertraline	9.4e-06	50	Literature	Not Stated	1.46284	4.68777	0.670213	0.695745	1.3117	0.492553	1.57606	0.805851
Caffeine	0.0012	100	Literature	Daphnia magna	0.230435	0.275471	0.440429	0.144954	0.183879	0.172925	0.160296	0.235088
Venlafaxine	0.00088	-	Literature	Not Stated	0.130191	0.135665	0.105085	0.0961761	0.127937	0.138886	0.157693	0.149892
(Es)citalopram	0.000268	10	Literature	Danio rerio	0.123486	0.227146	0.135709	0.118041	0.193843	0.099403	0.000238806	0.0900187	More conservative S isomer PNEC used
Carbamazepine	0.002	50	Literature	Daphnia pulex	0.0556614	0.051755	0.048415	0.0436225	0.0626175	0.064295	0.0590975	0.0598275
Fluvoxamine	0.00249	1000	Predicted	Algae	0.0631096	0.0334598	0.0421707	0.0352108	0.0650181	0.0886305	0.038008	0.139269
Aripiprazole	0.00026	10	Literature	Daphnia	0.0246154	0.0246154	0.0246154	0.0246154	0.0246154	0.0246154	0.0246154	0.0246154
Tramadol	0.00865	1000	Predicted	Algae	0.0193845	0.0188705	0.0148347	0.0158012	0.0185699	0.0216081	0.0235046	0.0225023
Clonidine	0.00207	1000	Predicted	Algae	0.0154589	0.0154589	0.0154589	0.0154589	0.0154589	0.0154589	0.0154589	0.0154589
Lamotrigine	0.008	50	Literature	Not Stated	0.011918	0.00935687	0.00982937	0.00960937	0.0127012	0.014095	0.0123112	0.0155231
Duloxetine	0.00043	10	Literature	Algae	0.00744186	0.00744186	0.00744186	0.00744186	0.00744186	0.00744186	0.00744186	0.00744186
Clozapine	0.00018	100	Literature	Pimephales promelas	0.0419365	0.171028	0.0224444	0.00711111	0.00355556	0.00355556	0.00355556	0.0823056
Chlorpromazine	6.6e-05	1000	Predicted	Algae	0.00193939	0.00193939	0.00193939	0.00193939	0.00193939	0.00193939	0.00193939	0.00193939
Quetiapine	0.01	10	Literature	Fish	0.000815829	0.0012165	0.0011505	6.4e-06	0.0011065	0.0011155	0.001109	6.4e-06
Gabapentin	1	100	Literature	Not Stated	0.00095669	0.00112126	0.000974575	0.000865515	0.000611245	0.000973745	0.00054923	0.00160126
Pregabalin	0.1	10	Literature	Fish	0.000718016	2.56e-06	0.00134465	0.00098085	0.0004115	0.000855	0.00042645	0.0010051
Phenytoin	0.00087	1000	Predicted	Algae	0.000735632	0.000735632	0.000735632	0.000735632	0.000735632	0.000735632	0.000735632	0.000735632
Fluoxetine	0.0001	10	Literature	Danio rerio	0.00118857	0.00064	0.00064	0.00256	0.00064	0.00064	0.00256	0.00064
Amitriptyline	0.00014	1000	Predicted	Algae	0.0352867	0.130714	0.000457143	0.000457143	0.07275	0.000457143	0.0417143	0.000457143
Haloperidol	0.0037	100	Literature	Algae	0.000345946	0.000345946	0.000345946	0.000345946	0.000345946	0.000345946	0.000345946	0.000345946
Bupropion (SQ)	0.00111	10	Literature	Algae	0.000230631	0.000230631	0.000230631	0.000230631	0.000230631	0.000230631	0.000230631	0.000230631
Mianserin	0.00032	1000	Predicted	Algae	0.0002	0.0002	0.0002	0.0002	0.0002	0.0002	0.0002	0.0002
Lidocaine	0.6	100	Literature	Algae	0.000190983	0.00022495	0.0001881	0.000143258	0.000189725	0.000224108	0.000201183	0.000165558
Levetiracetam	0.038	1000	Predicted	Algae	0.000168421	0.000168421	0.000168421	0.000168421	0.000168421	0.000168421	0.000168421	0.000168421
Topiramate	0.93	100	Literature	Algae	2.88648e-05	1.37634e-06	1.87849e-05	1.93978e-05	4.40323e-05	3.53763e-05	3.60215e-05	4.70645e-05
Paroxetine	0.02	100	Literature	Ceriodaphnia dubia	3.2e-05	3.2e-05	3.2e-05	3.2e-05	3.2e-05	3.2e-05	3.2e-05	3.2e-05
Amphetamine (SQ)	0.0582	1000	Predicted	Daphnia	2.19931e-05	2.19931e-05	2.19931e-05	2.19931e-05	2.19931e-05	2.19931e-05	2.19931e-05	2.19931e-05
Acetaminophen/Paracetamol	0.046	10	Literature	Not Stated	2.78261e-06	2.78261e-06	2.78261e-06	2.78261e-06	2.78261e-06	2.78261e-06	2.78261e-06	2.78261e-06
Phenacetin (SQ)	9.83	1000	Predicted	Daphnia	6.51068e-08	6.51068e-08	6.51068e-08	6.51068e-08	6.51068e-08	6.51068e-08	6.51068e-08	6.51068e-08

[truncated: 4 more sheets: S11 - Concentrations & Removals, S12 - Prescription Correlations, S13 - Excretion Fractions, S14 - Literature Comparison]
